# Supplementary material for: Analysis and simulation study of the HIV/AIDS model using the real cases
Source: PLoS One. 2024 Jun 25;19(6):e0304735. doi: 10.1371/journal.pone.0304735 (PMC11198809; doi:10.1371/journal.pone.0304735)
Supplement: S1 Data — (XLSX) [file pone.0304735.s001.xlsx]

## Sheet: Sheet1
1992	10	10
1993	20	30
1994	30	60
1995	40	100
1996	40	140							HIV in Pakistan 1992-2020, new HIV cases https://www.aidsdatahub.org/country-profiles/pakistan
1997	50	190
1998	90	280
1999	90	370
2000	130	500
2001	170	670
2002	230	900													1992 pk pop=122,400,000
2003	350	1250
2004	1100	2350
2005	8300	10650
2006	9600	20250
2007	11000	31250
2008	13000	44250
2009	14000	58250
2010	14000	72250
2011	14000	86250
2012	15000	101250
2013	16000	117250
2014	18000	135250
2015	19000	154250
2016	20000	174250
2017	21000	195250
2018	22000	217250
2019	24000	241250
2020	25000	266250
